# Supplementary material for: Simplified Method to Predict Mutual Interactions of Human Transcription Factors Based on Their Primary Structure
Source: PLoS One. 2011 Jul 5;6(7):e21887. doi: 10.1371/journal.pone.0021887 (PMC3130058; doi:10.1371/journal.pone.0021887)
Supplement: Table S3 — Comparison of different classification methods. The table shows the different methods used for classification of either PPI or TFs in comparison to our method. It provides, a short description of each method as well as the performance. (XLS) [file pone.0021887.s003.xls]

## Sheet: Sheet1
Reference	Type	Method (short discription)	Accuracy [%]
Schmeier et al.	Tf-TF	97 features and quadratic discriminant analysis	~85
Bock et al.	PPI	k-mer of specific amino acid properties	~80
Shen et al.	PPI	k-mer frequencies of amino acid triads	~83
Pietre et al.	PPI	PAM120 similarity matrix to score short amino acid sequences	~75
Guo et al.	PPI	7 physicochemical properties to construct feature vectors based on auto covariance	~80 (~87)
Van Dijk et al.	TF-TF	specific TF families and utilised short motif sequences found in sequences of TFs to predict specific TF interactions with the help of a random forest feature selection	~60-90
